# Supplementary material for: PEARS: A Web Tool for Fitting Time-Resolved Photoluminescence Decays of Perovskite Materials
Source: J Chem Inf Model. 2023 Jul 18;63(15):4477–82. doi: 10.1021/acs.jcim.3c00217 (PMC10428210; doi:10.1021/acs.jcim.3c00217)
Supplement: Supplementary file 2 — ci3c00217_si_002.txt [file ci3c00217_si_002.txt]

0.00000E+00	0.00000E+00	0.00000E+00	0.00000E+00
3.91000E+00	0.00000E+00	0.00000E+00	0.00000E+00
7.81000E+00	0.00000E+00	0.00000E+00	0.00000E+00
1.17000E+01	0.00000E+00	0.00000E+00	0.00000E+00
1.56000E+01	0.00000E+00	0.00000E+00	0.00000E+00
1.95000E+01	0.00000E+00	0.00000E+00	0.00000E+00
2.34000E+01	0.00000E+00	0.00000E+00	0.00000E+00
2.73000E+01	0.00000E+00	0.00000E+00	0.00000E+00
3.12000E+01	0.00000E+00	0.00000E+00	0.00000E+00
3.52000E+01	0.00000E+00	0.00000E+00	0.00000E+00
3.91000E+01	0.00000E+00	0.00000E+00	0.00000E+00
4.30000E+01	0.00000E+00	0.00000E+00	0.00000E+00
4.69000E+01	0.00000E+00	0.00000E+00	0.00000E+00
5.08000E+01	0.00000E+00	0.00000E+00	0.00000E+00
5.47000E+01	0.00000E+00	0.00000E+00	0.00000E+00
5.86000E+01	0.00000E+00	0.00000E+00	0.00000E+00
6.25000E+01	0.00000E+00	0.00000E+00	0.00000E+00
6.64000E+01	0.00000E+00	0.00000E+00	0.00000E+00
7.03000E+01	0.00000E+00	0.00000E+00	0.00000E+00
7.42000E+01	0.00000E+00	0.00000E+00	0.00000E+00
7.81000E+01	0.00000E+00	0.00000E+00	0.00000E+00
8.20000E+01	0.00000E+00	0.00000E+00	0.00000E+00
8.59000E+01	0.00000E+00	0.00000E+00	0.00000E+00
8.98000E+01	0.00000E+00	0.00000E+00	0.00000E+00
9.37000E+01	0.00000E+00	0.00000E+00	0.00000E+00
9.77000E+01	0.00000E+00	0.00000E+00	0.00000E+00
1.02000E+02	0.00000E+00	0.00000E+00	0.00000E+00
1.05000E+02	0.00000E+00	0.00000E+00	0.00000E+00
1.09000E+02	0.00000E+00	0.00000E+00	0.00000E+00
1.13000E+02	0.00000E+00	0.00000E+00	0.00000E+00
1.17000E+02	0.00000E+00	0.00000E+00	0.00000E+00
1.21000E+02	0.00000E+00	0.00000E+00	0.00000E+00
1.25000E+02	0.00000E+00	0.00000E+00	0.00000E+00
1.29000E+02	0.00000E+00	0.00000E+00	0.00000E+00
1.33000E+02	1.00000E+02	1.00000E+02	1.00000E+02
1.37000E+02	9.40000E+01	9.66578E+01	9.34667E+01
1.41000E+02	8.62667E+01	8.63971E+01	7.81667E+01
1.45000E+02	8.28000E+01	8.23529E+01	7.00000E+01
1.48000E+02	7.77667E+01	7.69051E+01	6.45667E+01
1.52000E+02	7.19667E+01	7.58021E+01	5.54333E+01
1.56000E+02	6.94667E+01	6.81818E+01	5.04667E+01
1.60000E+02	6.72667E+01	6.65107E+01	4.73000E+01
1.64000E+02	6.71000E+01	6.39037E+01	4.35333E+01
1.68000E+02	6.48667E+01	5.91243E+01	3.94000E+01
1.72000E+02	5.95667E+01	5.69853E+01	3.59000E+01
1.76000E+02	5.84000E+01	5.30414E+01	3.40667E+01
1.80000E+02	5.67333E+01	4.94987E+01	2.96000E+01
1.84000E+02	5.56333E+01	4.88971E+01	3.08333E+01
1.87000E+02	5.12333E+01	4.72259E+01	2.73333E+01
1.91000E+02	4.88667E+01	4.34492E+01	2.45000E+01
1.95000E+02	4.82333E+01	4.31818E+01	2.37667E+01
1.99000E+02	4.73667E+01	3.92045E+01	2.28000E+01
2.03000E+02	4.81667E+01	3.90709E+01	2.05000E+01
2.07000E+02	4.37333E+01	3.86364E+01	1.98333E+01
2.11000E+02	4.18667E+01	3.49265E+01	1.88000E+01
2.15000E+02	4.18667E+01	3.46257E+01	1.76000E+01
2.19000E+02	4.12000E+01	3.30882E+01	1.58667E+01
2.23000E+02	3.85333E+01	3.10160E+01	1.56667E+01
2.27000E+02	3.85667E+01	2.96123E+01	1.59333E+01
2.30000E+02	3.77667E+01	2.95120E+01	1.35333E+01
2.34000E+02	3.48000E+01	2.83757E+01	1.25000E+01
2.38000E+02	3.39667E+01	2.49666E+01	1.29000E+01
2.42000E+02	3.47667E+01	2.52674E+01	1.09000E+01
2.46000E+02	3.33333E+01	2.61698E+01	1.00667E+01
2.50000E+02	3.23000E+01	2.38636E+01	1.07000E+01
2.54000E+02	3.03667E+01	2.19586E+01	9.76667E+00
2.58000E+02	2.92333E+01	2.21591E+01	8.90000E+00
2.62000E+02	2.99333E+01	2.14572E+01	8.80000E+00
2.66000E+02	2.96000E+01	2.06551E+01	7.63333E+00
2.70000E+02	3.05000E+01	2.04545E+01	8.06667E+00
2.73000E+02	2.61667E+01	1.98529E+01	9.76667E+00
2.77000E+02	2.61333E+01	1.82487E+01	8.06667E+00
2.81000E+02	2.54000E+01	1.92848E+01	8.13333E+00
2.85000E+02	2.39333E+01	1.78142E+01	6.10000E+00
2.89000E+02	2.35333E+01	1.81818E+01	6.93333E+00
2.93000E+02	2.53000E+01	1.68115E+01	6.63333E+00
2.97000E+02	2.31000E+01	1.77807E+01	5.46667E+00
3.01000E+02	2.15000E+01	1.62099E+01	5.40000E+00
3.05000E+02	2.30333E+01	1.47393E+01	5.40000E+00
3.09000E+02	2.25333E+01	1.46725E+01	6.06667E+00
3.12000E+02	2.28333E+01	1.35361E+01	5.33333E+00
3.16000E+02	2.01667E+01	1.43048E+01	5.26667E+00
3.20000E+02	2.03000E+01	1.48061E+01	4.23333E+00
3.24000E+02	1.98667E+01	1.35027E+01	4.70000E+00
3.28000E+02	1.89000E+01	1.33021E+01	4.66667E+00
3.32000E+02	1.84000E+01	1.32687E+01	4.43333E+00
3.36000E+02	1.74667E+01	1.20655E+01	4.10000E+00
3.40000E+02	1.85333E+01	1.22995E+01	3.93333E+00
3.44000E+02	1.87333E+01	1.13971E+01	4.40000E+00
3.48000E+02	1.72667E+01	1.21658E+01	2.86667E+00
3.52000E+02	1.77667E+01	1.16979E+01	2.90000E+00
3.55000E+02	1.68333E+01	1.09626E+01	3.70000E+00
3.59000E+02	1.63667E+01	1.07955E+01	3.63333E+00
3.63000E+02	1.59000E+01	1.12634E+01	3.20000E+00
3.67000E+02	1.55667E+01	9.75936E+00	3.03333E+00
3.71000E+02	1.44000E+01	9.49198E+00	3.30000E+00
3.75000E+02	1.52333E+01	9.12433E+00	3.30000E+00
3.79000E+02	1.52333E+01	9.42513E+00	2.36667E+00
3.83000E+02	1.47333E+01	8.32219E+00	2.33333E+00
3.87000E+02	1.39333E+01	9.62567E+00	2.53333E+00
3.91000E+02	1.43000E+01	8.68984E+00	2.83333E+00
3.95000E+02	1.37333E+01	8.25535E+00	2.50000E+00
3.98000E+02	1.32667E+01	8.35561E+00	2.40000E+00
4.02000E+02	1.36667E+01	7.68717E+00	2.30000E+00
4.06000E+02	1.15000E+01	8.92380E+00	1.93333E+00
4.10000E+02	1.28000E+01	7.78743E+00	2.63333E+00
4.14000E+02	1.19333E+01	8.08824E+00	1.86667E+00
4.18000E+02	1.22667E+01	7.31952E+00	2.10000E+00
4.22000E+02	1.26667E+01	6.85160E+00	1.66667E+00
4.26000E+02	1.03667E+01	7.48663E+00	1.53333E+00
4.30000E+02	1.12000E+01	6.55080E+00	1.86667E+00
4.34000E+02	1.10667E+01	6.81818E+00	2.00000E+00
4.37000E+02	1.11333E+01	6.98529E+00	1.63333E+00
4.41000E+02	1.13667E+01	6.55080E+00	1.63333E+00
4.45000E+02	1.07333E+01	6.51738E+00	1.53333E+00
4.49000E+02	9.76667E+00	6.41711E+00	1.50000E+00
4.53000E+02	9.96667E+00	6.48396E+00	1.53333E+00
4.57000E+02	9.86667E+00	5.08021E+00	1.56667E+00
4.61000E+02	8.73333E+00	5.54813E+00	1.73333E+00
4.65000E+02	9.50000E+00	5.11364E+00	1.33333E+00
4.69000E+02	9.90000E+00	5.48128E+00	1.76667E+00
4.73000E+02	7.66667E+00	5.04679E+00	1.10000E+00
4.77000E+02	1.01667E+01	4.77941E+00	1.13333E+00
4.80000E+02	8.23333E+00	5.34759E+00	1.06667E+00
4.84000E+02	8.26667E+00	5.04679E+00	9.33333E-01
4.88000E+02	7.60000E+00	5.28075E+00	1.16667E+00
4.92000E+02	8.80000E+00	5.18048E+00	1.36667E+00
4.96000E+02	8.70000E+00	4.04412E+00	8.00000E-01
5.00000E+02	7.96667E+00	4.87968E+00	1.60000E+00
5.04000E+02	8.06667E+00	5.08021E+00	9.00000E-01
5.08000E+02	7.60000E+00	4.34492E+00	1.50000E+00
5.12000E+02	7.90000E+00	5.34759E+00	1.46667E+00
5.16000E+02	7.90000E+00	4.47861E+00	9.33333E-01
5.20000E+02	7.03333E+00	3.87701E+00	7.00000E-01
5.23000E+02	8.23333E+00	3.94385E+00	1.06667E+00
5.27000E+02	7.26667E+00	4.04412E+00	9.00000E-01
5.31000E+02	7.03333E+00	4.01070E+00	8.00000E-01
5.35000E+02	7.56667E+00	4.44519E+00	6.66667E-01
5.39000E+02	7.66667E+00	3.67647E+00	6.33333E-01
5.43000E+02	7.03333E+00	4.14439E+00	8.00000E-01
5.47000E+02	7.33333E+00	4.21123E+00	8.66667E-01
5.51000E+02	6.33333E+00	3.44251E+00	6.66667E-01
5.55000E+02	6.50000E+00	3.77674E+00	8.66667E-01
5.59000E+02	6.53333E+00	3.67647E+00	7.00000E-01
5.62000E+02	6.03333E+00	3.77674E+00	5.66667E-01
5.66000E+02	6.50000E+00	3.64305E+00	8.00000E-01
5.70000E+02	6.40000E+00	3.50936E+00	1.03333E+00
5.74000E+02	6.56667E+00	3.60963E+00	6.33333E-01
5.78000E+02	6.13333E+00	3.10829E+00	7.66667E-01
5.82000E+02	5.13333E+00	3.44251E+00	8.00000E-01
5.86000E+02	5.46667E+00	2.87433E+00	8.33333E-01
5.90000E+02	5.86667E+00	3.77674E+00	5.66667E-01
5.94000E+02	5.73333E+00	3.34225E+00	5.66667E-01
5.98000E+02	5.86667E+00	3.24198E+00	6.66667E-01
6.02000E+02	5.50000E+00	2.70722E+00	8.00000E-01
6.05000E+02	5.53333E+00	2.84091E+00	6.33333E-01
6.09000E+02	5.96667E+00	2.74064E+00	7.00000E-01
6.13000E+02	5.16667E+00	2.77406E+00	6.33333E-01
6.17000E+02	5.30000E+00	2.57353E+00	5.33333E-01
6.21000E+02	5.46667E+00	2.00535E+00	5.33333E-01
6.25000E+02	4.93333E+00	2.70722E+00	6.00000E-01
6.29000E+02	5.00000E+00	2.77406E+00	5.00000E-01
6.33000E+02	4.93333E+00	2.50668E+00	5.00000E-01
6.37000E+02	4.50000E+00	3.14171E+00	6.66667E-01
6.41000E+02	4.66667E+00	2.84091E+00	5.33333E-01
6.45000E+02	5.06667E+00	2.17246E+00	6.33333E-01
6.48000E+02	4.63333E+00	2.60695E+00	6.00000E-01
6.52000E+02	5.10000E+00	2.50668E+00	3.00000E-01
6.56000E+02	4.46667E+00	2.43984E+00	6.00000E-01
6.60000E+02	3.86667E+00	2.33957E+00	5.66667E-01
6.64000E+02	4.40000E+00	1.90508E+00	5.66667E-01
6.68000E+02	4.76667E+00	2.27273E+00	6.00000E-01
6.72000E+02	4.40000E+00	2.20588E+00	4.66667E-01
6.76000E+02	4.66667E+00	2.64037E+00	4.33333E-01
6.80000E+02	4.10000E+00	2.13904E+00	4.00000E-01
6.84000E+02	4.53333E+00	2.10561E+00	3.33333E-01
6.87000E+02	3.56667E+00	2.17246E+00	5.00000E-01
6.91000E+02	4.36667E+00	2.33957E+00	4.33333E-01
6.95000E+02	4.03333E+00	1.80481E+00	2.33333E-01
6.99000E+02	3.90000E+00	1.93850E+00	5.00000E-01
7.03000E+02	3.73333E+00	1.83824E+00	2.33333E-01
7.07000E+02	4.43333E+00	1.73797E+00	2.33333E-01
7.11000E+02	3.80000E+00	1.90508E+00	4.00000E-01
7.15000E+02	4.30000E+00	2.77406E+00	1.33333E-01
7.19000E+02	3.53333E+00	1.77139E+00	3.33333E-01
7.23000E+02	3.90000E+00	1.77139E+00	4.33333E-01
7.27000E+02	3.80000E+00	1.50401E+00	3.00000E-01
7.30000E+02	3.30000E+00	1.87166E+00	4.66667E-01
7.34000E+02	3.90000E+00	1.63770E+00	2.66667E-01
7.38000E+02	3.36667E+00	1.67112E+00	2.00000E-01
7.42000E+02	3.26667E+00	1.83824E+00	3.66667E-01
7.46000E+02	3.83333E+00	2.20588E+00	3.00000E-01
7.50000E+02	3.93333E+00	1.50401E+00	4.33333E-01
7.54000E+02	3.16667E+00	1.63770E+00	4.66667E-01
7.58000E+02	3.03333E+00	1.13636E+00	4.00000E-01
7.62000E+02	3.60000E+00	1.67112E+00	2.66667E-01
7.66000E+02	4.03333E+00	1.73797E+00	3.00000E-01
7.70000E+02	2.80000E+00	1.40374E+00	1.66667E-01
7.73000E+02	3.10000E+00	1.73797E+00	4.00000E-01
7.77000E+02	3.46667E+00	1.70455E+00	2.00000E-01
7.81000E+02	3.10000E+00	1.20321E+00	3.66667E-01
7.85000E+02	3.23333E+00	1.70455E+00	3.00000E-01
7.89000E+02	2.96667E+00	1.63770E+00	3.00000E-01
7.93000E+02	3.76667E+00	1.50401E+00	3.33333E-01
7.97000E+02	3.73333E+00	1.16979E+00	1.66667E-01
8.01000E+02	2.76667E+00	1.43717E+00	3.66667E-01
8.05000E+02	2.83333E+00	1.47059E+00	1.00000E-01
8.09000E+02	3.10000E+00	1.23663E+00	2.00000E-01
8.12000E+02	2.90000E+00	1.77139E+00	2.33333E-01
8.16000E+02	3.10000E+00	1.57086E+00	3.00000E-01
8.20000E+02	3.13333E+00	1.60428E+00	1.66667E-01
8.24000E+02	2.53333E+00	1.50401E+00	4.00000E-01
8.28000E+02	2.70000E+00	1.83824E+00	2.33333E-01
8.32000E+02	2.86667E+00	1.13636E+00	1.00000E-01
8.36000E+02	3.16667E+00	8.68984E-01	2.33333E-01
8.40000E+02	3.03333E+00	1.37032E+00	1.66667E-01
8.44000E+02	2.33333E+00	1.27005E+00	3.66667E-01
8.48000E+02	2.66667E+00	1.06952E+00	1.00000E-01
8.52000E+02	2.50000E+00	1.16979E+00	1.00000E-01
8.55000E+02	3.26667E+00	1.20321E+00	1.33333E-01
8.59000E+02	2.43333E+00	1.33690E+00	1.33333E-01
8.63000E+02	2.63333E+00	1.27005E+00	3.66667E-01
8.67000E+02	2.26667E+00	1.03610E+00	2.00000E-01
8.71000E+02	2.63333E+00	1.16979E+00	3.66667E-01
8.75000E+02	2.70000E+00	1.20321E+00	1.00000E-01
8.79000E+02	2.26667E+00	1.37032E+00	6.66667E-02
8.83000E+02	2.50000E+00	1.27005E+00	3.00000E-01
8.87000E+02	2.53333E+00	1.10294E+00	1.33333E-01
8.91000E+02	2.50000E+00	1.43717E+00	1.66667E-01
8.95000E+02	2.53333E+00	1.06952E+00	1.66667E-01
8.98000E+02	2.66667E+00	1.60428E+00	2.33333E-01
9.02000E+02	2.10000E+00	1.47059E+00	1.33333E-01
9.06000E+02	2.30000E+00	1.00267E+00	1.66667E-01
9.10000E+02	2.86667E+00	1.06952E+00	2.33333E-01
9.14000E+02	3.00000E+00	1.30348E+00	1.66667E-01
9.18000E+02	1.86667E+00	1.13636E+00	1.33333E-01
9.22000E+02	2.46667E+00	1.27005E+00	2.33333E-01
9.26000E+02	1.86667E+00	8.35561E-01	1.66667E-01
9.30000E+02	2.46667E+00	9.69251E-01	3.33333E-02
9.34000E+02	1.70000E+00	1.20321E+00	6.66667E-02
9.37000E+02	2.53333E+00	1.20321E+00	1.66667E-01
9.41000E+02	1.86667E+00	7.68717E-01	1.66667E-01
9.45000E+02	2.10000E+00	1.03610E+00	1.33333E-01
9.49000E+02	2.06667E+00	1.03610E+00	1.66667E-01
9.53000E+02	2.00000E+00	1.03610E+00	1.00000E-01
9.57000E+02	2.46667E+00	1.30348E+00	2.00000E-01
9.61000E+02	2.43333E+00	1.00267E+00	2.00000E-01
9.65000E+02	2.20000E+00	1.10294E+00	1.00000E-01
9.69000E+02	2.06667E+00	1.16979E+00	1.66667E-01
9.73000E+02	2.23333E+00	1.10294E+00	1.33333E-01
9.77000E+02	2.10000E+00	8.35561E-01	2.33333E-01
9.80000E+02	1.90000E+00	8.68984E-01	2.00000E-01
9.84000E+02	1.86667E+00	1.06952E+00	2.00000E-01
9.88000E+02	1.76667E+00	1.10294E+00	1.66667E-01
9.92000E+02	1.90000E+00	7.01872E-01	6.66667E-02
9.96000E+02	2.16667E+00	1.20321E+00	2.00000E-01
1.00000E+03	2.00000E+00	8.35561E-01	2.00000E-01
1.00000E+03	1.96667E+00	9.35829E-01	1.00000E-01
1.01000E+03	2.30000E+00	1.13636E+00	1.00000E-01
1.01000E+03	1.90000E+00	8.68984E-01	3.00000E-01
1.02000E+03	1.86667E+00	8.35561E-01	3.33333E-02
1.02000E+03	2.33333E+00	9.35829E-01	1.66667E-01
1.02000E+03	1.86667E+00	7.68717E-01	2.33333E-01
1.03000E+03	1.70000E+00	6.68449E-01	1.00000E-01
1.03000E+03	2.16667E+00	8.02139E-01	3.33333E-02
1.04000E+03	1.90000E+00	7.35294E-01	2.00000E-01
1.04000E+03	2.26667E+00	7.35294E-01	6.66667E-02
1.04000E+03	1.63333E+00	8.02139E-01	1.66667E-01
1.05000E+03	1.83333E+00	1.06952E+00	2.66667E-01
1.05000E+03	2.03333E+00	1.06952E+00	6.66667E-02
1.05000E+03	1.70000E+00	7.68717E-01	1.33333E-01
1.06000E+03	1.46667E+00	8.35561E-01	1.33333E-01
1.06000E+03	2.16667E+00	1.00267E+00	1.66667E-01
1.07000E+03	2.23333E+00	1.03610E+00	1.33333E-01
1.07000E+03	1.76667E+00	6.68449E-01	1.66667E-01
1.07000E+03	1.90000E+00	7.01872E-01	1.66667E-01
1.08000E+03	1.80000E+00	7.01872E-01	6.66667E-02
1.08000E+03	1.63333E+00	1.03610E+00	1.33333E-01
1.09000E+03	1.63333E+00	7.35294E-01	1.33333E-01
1.09000E+03	1.56667E+00	6.01604E-01	1.33333E-01
1.09000E+03	1.46667E+00	6.01604E-01	6.66667E-02
1.10000E+03	1.26667E+00	7.01872E-01	1.00000E-01
